# Supplementary material for: Macrophage-mediated antibiotic evasion and competitive dominance of mcr-3-carrying Escherichia coli
Source: PLoS Pathog. 2026 Jul 14;22(7):e1014427. doi: 10.1371/journal.ppat.1014427 (PMC13387617; doi:10.1371/journal.ppat.1014427)
Supplement: S1 Data — Separate worksheets are provided for each figure and labeled according to the corresponding figure number. (XLSX) [file ppat.1014427.s008.xlsx]

## Sheet: Figure 1
Figure 1B								Figure 1H
Bacterial burden in heart (CFU/g)								Relative abundance of different bacteria in the liver (%)
	299	mcr3	299+AMP	mcr3+AMP				Liver
Heart	8479.9	9108.04	1256.28	1884.42				299	10	8	7	7	9	11
	10364.3	14447.2	1884.42	2512.56				mcr3	90	92	93	93	91	89
	7851.76	15703.5	2512.56	2512.56
	13191	14133.2	942.211	3140.7
	16959.8	20728.6	628.141	4082.91
	11620.6	21356.8	628.141	3140.7				Relative abundance of different bacteria in the spleen(%)
								Spleen
								299	90	92	93	93	91	89
								mcr3	92	91	88	90	88	88
Figure 1C
Bacterial burden in liver (CFU/g)
	299	mcr3	299+AMP	mcr3+AMP
Liver	432432	617761	9884.17	103475
	277992	494208	12664.1	151351
	494208	463320	11428.6	142085
	386100	494208	19459.5	134363
	151351	277992	6177.61	122008
	157529	648649	32432.4	165251
Figure 1D
Bacterial burden in spleen (CFU/g)
	299	mcr3	299+AMP	mcr3+AMP
Spleen	7.85855e+06	1.53897e+07	654879	147348
	6548788	13752456	137525	1538965
	8840864	12442698	121153	1047806
	8185986	12770138	785855	1244270
	1.50622e+06	7.20367e+06	94957.4	2.42305e+06
	1637197	5566470	147348	2161100
Figure 1E
Bacterial burden in lung(CFU/g)
	299	mcr3	299+AMP	mcr3+AMP
Lung	9168.7	21393.6	3056.23	12224.9
	8557.46	14058.7	2750.61	13141.8
	9474.33	29951.1	916.87	22004.9
	14669.9	15892.4	1833.74	9779.95
	16503.7	14058.7	1222.49	7029.34
	12836.2	19254.3	4278.73	4278.73
Figure 1F
Bacterial burden in kidney (CFU/g)
	299	mcr3	299+AMP	mcr3+AMP
Kidney	299401	864937	6986.03	20625.4
	286094	665336	5988.02	19627.4
	296074	998004	13306.7	14970.1
	206254	898204	12641.4	33599.5
	226214	129741	13972.1	41250.8
	359281	339321	4990.02	40918.2

## Sheet: Figure 2
Figure 2D																Figure 2H
Intracellular bacterial counts in RAW264.7 cells at different time points (CFU/mL)																Total intracellular bacterial counts in co-infected RAW264.7 cells(CFU/mL)
	299						mcr3										299+mcr3
pre-gentamicin treatment	3200000	2960000	2880000	2720000	2800000	2760000	1560000	2200000	1680000	1800000	1640000	1520000				pre- gentamicin treatment	1360000	1520000	1680000	1440000	1280000	1280000
0h	16000	20800	19600	18800	16800	19600	164000	132000	148000	120000	112000	108000				0h	240000	308000	260000	248000	236000	288000
6h	3960	3480	3600	4000	3920	4240	55600	52800	47600	54800	50400	56000				6h	20000	24800	21600	20800	24000	23200
12h	1800	1600	1560	1440	1680	1880	34800	25600	28000	32000	25600	28800				12h	7600	6400	6800	7600	10000	8400
24h	840	1000	760	1040	960	800	2560000	2800000	2680000	2400000	2760000	2800000				24h	388000	384000	408000	412000	380000	388000
Extracellular bacterial counts in RAW264.7 cells at different time points (CFU/mL)																Figure 2I
	299						mcr3									Total extracellular bacterial counts in co-infected RAW264.7 cells(CFU/mL)
0h	0	0	0	0	0	0	0	0	0	0	0	0					299+mcr3
6h	0	0	0	0	0	0	0	0	0	0	0	0				0h	0	0	0	0	0	0
12h	0	0	0	0	0	0	1000	1200	900	800	900	1100				6h	0	0	0	0	0	0
24h	100	400	200	200	100	200	3000000	4400000	6200000	6600000	4200000	5300000				12h	1380	1440	1920	2100	1740	1800
																24h	2160000	1920000	2340000	2520000	1800000	1980000
Figure 2E
Intracellular bacterial counts in C2C12 cells at different time points (CFU/mL)																Figure 2J
	299						mcr3									Intracellular counts of 299 and mcr3 respectively at different time points
pre-gentamicin treatment	0	0	0	0	0	0	0	0	0	0	0	0					299			mcr3
0h	0	0	0	0	0	0	0	0	0	0	0	0				pre- gentamicin treatment	45	53	61	29	47	39
6h	0	0	0	0	0	0	0	0	0	0	0	0				24h	0	0	0	92	87	96
12h	0	0	0	0	0	0	0	0	0	0	0	0
24h	0	0	0	0	0	0	0	0	0	0	0	0
Extracellular bacterial counts in C2C12 cells at different time points (CFU/mL)
	299						mcr3
0h	0	0	0	0	0	0	0	0	0	0	0	0
6h	0	0	0	0	0	0	0	0	0	0	0	0
12h	0	0	0	0	0	0	0	0	0	0	0	0
24h	0	0	0	0	0	0	0	0	0	0	0	0

## Sheet: Figure 3
Figure 3E
Heatmap of UV-scaled differential metabolites in glycerophospholipid metabolism
	ctrl			299			mcr3
PC(18:0/18:2)	-1.64951	-1.01047	-0.05946	0.257228	0.011126	-0.785728	0.891702	1.05854	1.28656
1-(1Z-hexadecenyl)-sn-glycero-3-phosphocholine	-1.12376	-1.11821	-1.50818	1.22601	0.966113	0.623867	0.0590718	0.444799	0.430288
1-Oleoyl-2-myristoyl-sn-glycero-3-phosphocholine	-0.3645	-0.15191	-0.37201	1.38252	1.71224	0.553001	-0.860201	-0.86758	-1.03156
1-Stearoyl-2-myristoyl-sn-glycero-3-phosphocholine	-1.38901	-1.35119	0.209908	1.48835	1.16396	0.563808	0.0746901	-0.28475	-0.47577
1-Myristoyl-2-palmitoyl-sn-glycero-3-phosphocholine	-0.44284	-0.52372	-1.26928	1.51974	1.30258	0.964998	-0.862018	-0.35515	-0.33431
1-Hexadecanoyl-2-octadecanoyl-sn-glycero-3-phosphocholine	0.19418	-1.14624	2.18538	-0.18654	0.562517	0.375633	-0.787759	-0.45189	-0.74529
1-Docosanoyl-2-pentadecanoyl-glycero-3-phosphocholine	-0.65057	-0.68792	-0.68339	-0.58483	-0.60133	-0.632733	1.90788	1.07711	0.855778
PE(18:0/20:4(5Z,8Z,11Z,14Z))	-0.34775	-0.44239	-0.56594	-1.17325	-1.06021	0.121772	0.409755	1.48413	1.57389
PE(18:0/18:3(9Z,12Z,15Z))	-0.76997	-1.33823	-1.38129	-0.25629	0.101808	0.508467	1.12537	1.21357	0.796568
PE-NMe2(18:1(9Z)/18:3(6Z,9Z,12Z))	-0.95809	-1.24643	-0.9764	-0.61268	0.045098	0.372833	1.53938	0.879322	0.956976
2-Aminoethyl dihydrogen phosphate	-1.2112	-1.31845	-1.2245	0.848585	1.21318	0.832605	-0.0153836	0.321447	0.553707
Choline	-0.6316	-0.76591	-0.6581	1.29502	1.26927	1.42395	-0.603909	-0.7596	-0.56914
Choline Alfoscerate	0.562	1.85986	0.725078	-0.68267	-1.11079	-1.33055	0.319068	-0.3565	0.014492
L-Serine	0.547396	1.35594	1.80885	-0.99865	-0.65055	-0.780274	-0.33814	-0.4678	-0.47678
LPE(16:0/0:0)	-1.07988	-1.14853	-1.271	1.05892	1.17238	1.03805	0.236302	-0.37062	0.364382
Figure 3F
Z-score normalized differentially expressed genes involved in glycerophospholipid metabolism
	ctrl			299			mcr3
lcat	-0.83731	-0.52007	-0.34327	-0.5538	-0.71792	-0.80262	1.87742	1.19294	0.704633
lypla	1.64607	0.308766	-0.51166	0.550906	0.199717	0.980115	-0.6344	-1.3035	-1.23602

## Sheet: Figure 4
Figure 4B												Figure 4F
Bacterial counts after 12 h culture in different concentrations of H2O2(CFU/mL)												Mean fluorescence intensity of CellROX
	299				mcr3								ctrl			299			mcr3
0 mM	52000000	59000000	61000000	56000000	62000000	43000000	65000000	49000000				CellROX	1796	1830	1754	3008	2822	3570	2460	2526	2417
1 mM	8100000	9100000	9500000	9700000	3900000	5400000	5600000	5800000
1.5 mM	2100000	1900000	1900000	1600000	170000	170000	180000	250000
2 mM	61000	68000	60000	63000	0	0	0	0
2.5 mM	23000	18000	27000	20000	0	0	0	0				Figure 4G
3 mM	1200	1000	1400	1500	0	0	0	0				Mean fluorescence intensity of MitoSOX
													ctrl			299			mcr3
												MitoSOX	2315	2292	2409	3981	4051	4126	3211	3314	3349
Figure 4C
Z-score normalized differential genes regulating energy metabolism and redox balance
	ctrl			299			mcr3					Figure 4I
Gnas	0.506503	-0.647	-0.77571	-0.58269	-1.05858	-0.67992	0.204388	1.79879	1.23422			Pearson's correlation coefficient of bacteria and cells
Insl3	-1.02837	-0.87788	-0.96445	-0.36286	-0.18391	-0.33108	1.42691	1.50392	0.817715			299			mcr3
Pomc	-0.63211	-0.72061	-0.07556	-0.56144	-0.94353	-0.179	-0.2187	1.31727	2.01368			299-1	299-2	299-3	mcr3-1	mcr3-2	mcr3-3
Cox11	0.56944	-0.43288	-0.89709	-0.74532	-0.75467	-0.96916	0.31119	1.82234	1.09615			0.028225	0.156641	0.328956	0.029617	0.066077	0.140298
Bad	0.24273	-0.60488	-0.94748	-0.63239	-0.87602	-0.54913	0.160714	1.74835	1.4581			0.035309	0.208407	0.371725	0.037793	0.09753	0.143658
Zdhhc21	-0.14986	0.581451	1.77287	0.336431	0.612212	0.227839	-0.83451	-1.36791	-1.17852			0.087041	0.230759	0.376309	0.039308	0.103342	0.148827
Lmbrd2	-0.91639	-0.31451	1.17886	0.660953	1.1179	1.00743	-0.3534	-1.26467	-1.11618			0.087443	0.230759	0.41649	0.040566	0.105211	0.155786
												0.093048	0.269715	0.455166	0.040923	0.108424	0.159378
												0.103221	0.302627	0.467275	0.044938	0.115408	0.166218
												0.115295	0.323266	0.509753	0.053147	0.121373	0.194355
												0.153158	0.326637	0.524186	0.059677	0.128412	0.206565
												Figure 4K
												Mean fluorescence intensity of JC-1
													ctrl			299			mcr3
												PE MFI	1078	1091	1088	749	835	668	883	819	924
												FITC MFI	879	868	945	984	962	734	841	834	906
												Red/Green Ratio	1.22639	1.25691	1.15132	0.761179	0.867983	0.910082	1.04994	0.982014	1.01987

## Sheet: Figure 5
Figure 5B												Figure 5E									Figure 5I
Bacterial counts after 12 h culture in different pH(CFU/mL)												Percentage of EEA1-positive E. coli phagosomes(%)									Relative protein expression of P65 and p-P65
	299				mcr3							299			mcr3							ctrl			299			mcr3
7	38000000	40000000	39000000	40000000	36000000	36000000	38000000	49000000				299-1	299-2	299-3	mcr3-1	mcr3-2	mcr3-3				P65	0.79054	0.97167	1.06304	1.00916	1.27304	1.38399	1.30025	1.27825	1.10183
6	39000000	46000000	40000000	38000000	44000000	38000000	45000000	46000000				81.8182	87.5	81.8182	0	0	0				p-P65	0.573269	0.578642	0.680659	1.00205	0.998348	0.922858	0.713123	0.567255	0.572909
5	42000000	46000000	40000000	47000000	35000000	47000000	35000000	46000000				69.2308	90.9091	76.9231	18.1818	0	0
4	35000000	38000000	32000000	46000000	41000000	43000000	39000000	42000000				55.5556	86.6667	62.5	10	50	10
3	0	0	0	0	0	0	0	0				90	90	93.3333	8.33333	0	0
2	0	0	0	0	0	0	0	0				86.3636	94.7368	100	0	30.7692	11.1111
												54.5455	81.8182	50	8.33333	9.09091	8.33333
Figure 5C
Z-score normalized differential genes involved in phagolysosome maturation												Figure 5G
	ctrl			299			mcr3					Percentage of LAMP1-positive E. coli phagosomes(%)
B3gat2	-1.13969	-1.02829	-0.92089	0.969477	1.51782	1.06042	0.245965	-0.59597	-0.10884			299			mcr3
Tmtc2	-1.01254	-1.01254	-1.01254	1.63426	1.09615	0.938655	-0.13538	-0.36943	-0.12663			299-1	299-2	299-3	mcr3-1	mcr3-2	mcr3-3
Tmtc3	0.25571	0.987101	2.02042	-0.20951	-0.02363	-0.1832	-0.6992	-1.1237	-1.02399			80	100	83.3333	60	62.5	15.3846
Tmtc4	0.658418	1.47614	1.66633	-0.26393	-0.56561	-0.67933	-0.84004	-0.72588	-0.7261			92.3077	100	87.5	91.3043	100	36.3636
Csgalnact2	0.527433	1.06436	1.98352	-0.32579	-0.27437	-0.31628	-0.78136	-0.94587	-0.93164			75	100	83.3333	90.3226	84.6154	0
Bpnt2	-0.31541	0.487954	1.79364	0.224049	0.70816	0.379527	-0.7652	-1.31621	-1.1965			87.5	80	80	15.7895	90.9091	23.8095
Ids	0.139441	0.89564	1.87576	-0.20489	0.413346	0.024398	-0.75543	-1.30341	-1.08485			100	76.4706	100	72.7273	100	12.5
Dsel	-0.12192	0.783912	1.96043	0.280268	0.301509	-0.11395	-1.00274	-1.32709	-0.76042			100	82.3529	100	50	100	41.6667
Dpy19l4	-0.16001	0.819707	1.83824	0.206297	0.423811	0.116183	-0.74806	-1.32768	-1.16849
Chst7	0.497786	-0.10212	-0.79597	-1.10332	-0.77378	-0.85959	0.251831	1.84739	1.03778

## Sheet: Figure 6
Figure 6B												Figure 6E
Bacterial counts after 12 h culture in different concentrations of Fe2+(CFU/mL)												GPX4 protein levels after gentamicin treatment at different time points
	299				mcr3								ctrl			299			mcr3
0μM	30000000	27000000	37000000	29000000	39000000	36000000	36000000	34000000				6h	1	1	1	0.96819	1.4174	1.03782	1.22746	1.26082	1.06425
100μM	6400000	6400000	7500000	6000000	27000000	28000000	35000000	36000000				12h	1.61921	2.78972	0.875114	1.45748	1.14519	0.331896	1.62798	1.1679	1.00016
110μM	5200000	5500000	5000000	5200000	26000000	33000000	29000000	27000000				24h	2.01354	1.22966	1.57227	1.10001	0.391082	0.877004	1.09831	0.585674	1.06219
120μM	3800000	3900000	4400000	4600000	20000000	20000000	23000000	29000000
130μM	2700000	1900000	2700000	2700000	18000000	23000000	21000000	23000000
140μM	1100000	1700000	2600000	2500000	10000000	11000000	9000000	10000000
150μM	3000	2000	5000	4000	6900	6500	6500	5600				COX2 protein levels after gentamicin treatment at different time points
													ctrl			299			mcr3
												6h	1	1	1	5.59643	6.12804	0.859012	3.95529	6.04407	1.16703
												12h	2.37098	1.48555	2.01329	5.50464	7.29244	4.19893	3.6682	7.47996	8.5241
Figure 6C												24h	0.906624	1.55937	4.34223	0.75225	11.279	3.25206	0.495952	7.91512	1.43115
Z-score normalized differential genes involved in phagolysosome maturation
	ctrl			299			mcr3
Fth1	-1.25032	-1.27828	-1.28732	0.324514	0.283402	0.58709	0.415718	1.17661	1.02859
Ftl	-1.12341	-1.22877	-1.27209	0.059114	0.128137	0.532479	0.400973	1.32838	1.17518			Figure 6F
Scl40a1	-0.8825	-0.99334	-0.30564	-0.75695	0.83675	1.84681	1.03695	-0.19593	-0.58615			Relative mRNA level (Slc11a2/Gapdh)
Scl11a2	-1.30493	-1.28878	-1.39613	0.632619	0.753579	0.737756	0.70509	0.537027	0.623773				ctrl			299			mcr3
Gch1	-1.2381	-1.28309	-1.26188	0.293688	0.197723	0.407599	0.63081	1.14248	1.11076			△Ct	3.57	2.53	4.19	1.46	1.79	1.89	1.56	1.49	1.65
Acsl4	-1.40806	-1.14786	-0.7491	0.985525	1.33414	1.02964	0.428757	-0.36216	-0.11089			ΔCt(control​)	3.43	3.43	3.43	3.43	3.43	3.43	3.43	3.43	3.43
Ptgs2	-1.19907	-1.19876	-1.19886	0.918449	1.20255	1.1281	0.349887	-0.04132	0.039038			△△Ct	0.14	-0.9	0.76	-1.97	-1.64	-1.54	-1.87	-1.94	-1.78
Lcat3	1.36274	1.45344	1.16394	-0.64866	-0.56594	-0.76928	-0.62754	-0.76299	-0.60572			2^(-△△Ct)	0.907519	1.86607	0.590496	3.91768	3.11666	2.90794	3.65533	3.83706	3.43426
Alox	1.53147	1.35795	1.08383	-0.6682	-0.66405	-0.71902	-0.64777	-0.63273	-0.64148
Slc7a11	-1.23324	-1.19089	-1.07533	1.05319	1.31906	1.00059	0.217392	-0.08332	-0.00746
Aifm2	-0.76666	-1.1684	-1.48762	0.198589	-0.03022	-0.08067	0.886208	1.2668	1.18197
Hmox1	-1.24007	-1.3127	-1.33178	0.320012	0.369742	0.436921	0.924418	0.910728	0.922726			Relative mRNA level (Ptgs2/Gapdh)
Ddit3	-1.09119	-1.17472	-1.22716	0.028935	-0.00971	0.141025	0.746837	1.26852	1.31746				ctrl			299			mcr3
												△Ct	8.33	1.34	6.82	-1.82	-1.37	-1.22	-1.36	-1.94	-1.27
												ΔCt(control​)	5.49667	5.49667	5.49667	5.49667	5.49667	5.49667	5.49667	5.49667	5.49667
												△△Ct	2.83333	-4.15667	1.32333	-7.31667	-6.86667	-6.71667	-6.85667	-7.43667	-6.76667
												2^(-△△Ct)	0.140308	17.8353	0.399611	159.418	116.7	105.176	115.894	173.245	108.885
												Relative mRNA level (Gpx4/Gapdh)
													ctrl			299			mcr3
												△Ct	0.45	0.68	0.88	0.98	1.18	1.22	0.89	0.87	1.21
												ΔCt(control​)	0.67	0.67	0.67	0.67	0.67	0.67	0.67	0.67	0.67
												△△Ct	-0.22	0.01	0.21	0.31	0.51	0.55	0.22	0.2	0.54
												2^(-△△Ct)	1.16473	0.993092	0.864537	0.806642	0.702222	0.68302	0.858565	0.870551	0.687771

## Sheet: S1 Fig
Supplementary Figure 1B
Intracellular bacterial counts in BMDMs at different time points (CFU/mL)
	299						mcr3
pre-gentamicin treatment	1400000	1400000	1600000	1500000	1800000	1300000	1100000	900000	1300000	1000000	1100000	1100000
0h	260000	280000	310000	330000	320000	260000	400000	360000	370000	380000	390000	380000
6h	70000	50000	70000	70000	50000	70000	90000	100000	110000	90000	110000	60000
12h	50000	60000	70000	50000	70000	50000	220000	300000	270000	200000	180000	200000
24h	30000	50000	20000	60000	80000	50000	10000000	8000000	5000000	7000000	13000000	14000000

## Sheet: S4 Fig
Supplementary Figure 4A					Supplementary Figure 4C					Supplementary Figure 4E
MS/MS fragment peak list for PC(18:0/18:2)					MS/MS fragment peak list for 1-Stearoyl-2-myristoyl-sn-glycero-3-phosphocholine					MS/MS fragment peak list for PE(18:0/20:4)
m/z	intensity				m/z	intensity				m/z	intensity
80.9743	3253.76				52.9534	2719.71				58.5407	2432.38
86.0963	6006.03				54.0263	2806.66				78.958	3411.53
86.3913	2556.21				54.6087	2953.54				101.193	2764.71
92.9983	2963.94				55.0548	6742.88				102.117	2558.65
96.3146	2624.19				56.0498	2980.73				184.507	2703.59
111.133	2699.4				57.0707	6021.84				212.388	3028.76
117.272	3559.61				60.0812	39780.9				225.576	3003.57
125.001	3502.22				67.0546	10300.9				283.262	8051.31
146.982	6847.21				69.0701	11072.2				303.233	7340.32
184.072	19463.9				71.0735	14626.1				305.227	6294.1
305.223	6698.32				71.0864	4998.73				327.788	2786.27
449.674	2696.67				77.4007	3012.6				416.622	3003.24
455.025	2811.09				79.0545	3510.79
					81.0698	11262
					83.0859	5603.1
					84.0812	3970.98				Supplementary Figure 4F
Supplementary Figure 4B					85.1013	4269.48				MS/MS fragment peak list for LPE(16:0/0:0)
MS/MS fragment peak list for 1-Oleoyl-2-myristoyl-sn-glycero-3-phosphocholine					86.0903	6010.3				m/z	intensity
m/z	intensity				86.0964	198997				57.0341	3597.97
55.0548	10643.5				86.1032	6009.96				57.0706	17839.7
56.0498	4131.42				87.1001	9885.54				59.7897	2732.27
57.0702	7007.62				92.2593	2857.97				62.0606	12979.3
58.0664	4062.09				95.0851	10305.1				67.0552	2910.27
60.0812	82232.9				98.9846	6789.76				71.0859	15234.9
61.0848	3621.38				104.107	16429.4				71.0896	2615.13
61.9715	2941				109.101	4113.99				81.0698	4781.93
67.0548	16643.7				125	107777				83.0859	3937.26
69.0701	19368.6				130.426	3389.08				85.1013	7301.92
71.0734	30128.9				135.117	2876.43				88.5531	2250.44
71.0858	5457.14				184.072	798504				89.7764	2280.19
79.0545	6414.96				185.077	44435.5				95.0861	6551.73
81.0698	19896.5				186.078	10436.7				96.0624	2675.71
83.0859	10326.1				248.921	5647.11				98.9846	4394.22
85.1013	3182.58				258.078	3093.48				99.6329	2416.64
86.0964	358404				305.217	5455.52				109.102	4203.98
86.1015	6580.2				317.352	3044.42				114.397	2616.27
86.1092	3558.52				413.556	2937.52				143.425	2568.87
87.1001	23042.5				575.977	3578.49				152.903	2515.29
87.6404	3147.08				727.649	3158.09				155.01	4244.65
88.0743	3540.85									167.06	2858.91
92.9859	4001.62									167.304	2791.48
95.0852	12772.8									168.589	2353.57
96.0803	4710.7				Supplementary Figure 4D					213.516	6320.93
98.9845	15863.6				MS/MS fragment peak list for 1-Myristoyl-2-palmitoyl-sn-glycero-3-phosphocholine					213.54	6292.44
99.0336	5618.96				m/z	intensity				214.474	2432.83
104.108	33103				53.4388	2525.31				217.715	2551.36
125	199129				60.0814	16187.5				249.28	2761.61
125.004	6990.82				62.2522	2593.95				282.278	7339.91
125.014	2963.06				71.0735	6522.69				313.275	49857.8
126.003	15442.1				72.7312	2792.13				314.278	6987.78
130.425	3074.32				75.0436	2632.47				434.815	2830.01
131.116	3596.12				86.0965	84471.7
184.072	1.35987e+06				87.1001	11287.2
185.077	89635.4				102.005	2894.38
186.078	20091.6				104.108	7293.98
190.435	3560.87				106.053	2662.86
199.015	5487.01				115.246	2665.06
205.106	4053.88				116.175	2871.57
217.076	2741.49				122.439	3458.12
224.575	3184.19				125	41263.4
229.445	3375.79				184.073	348999
237.221	4455.44				184.088	5167.34
286.991	4557.93				184.094	6181.96
305.217	3376.57				185.077	49515.7
332.576	2897.94				186.078	20613.3
444.315	3714.85				218.448	2746.82
515.99	3846.49				232.232	3341.56
536.667	3217.32				256.262	3058.16
539.401	3522.13				305.229	5860.12
					350.701	2927.25
					466.246	3124.8
					481.077	2950.73

## Sheet: S5 Fig
Supplementary Figure 5A													Supplementary Figure 5B
Z-score normalized differential genes related to macrophage activation													Heatmap of UV-scaled differential metabolites enriched in Linoleic Acid Metabolism
	ctrl			299			mcr3							ctrl			299			mcr3
Slc7a2	-1.15765	-1.15765	-1.15765	1.1584	1.13682	1.13902	0.189567	-0.05827	-0.09259				1-Stearoyl-2-myristoyl-sn-glycero-3-phosphocholine	-1.38901	-1.35119	0.209908	1.48835	1.16396	0.563808	0.07469	-0.28475	-0.47577
Cd200	-0.90799	-0.90799	-0.90799	1.16285	1.41628	1.29938	-0.51553	-0.39111	-0.24791				1-Oleoyl-2-myristoyl-sn-glycero-3-phosphocholine	-0.3645	-0.15191	-0.37201	1.38252	1.71224	0.553001	-0.8602	-0.86758	-1.03156
Il2ra	-1.02084	-1.02084	-0.84548	1.59909	0.917849	1.18379	-0.03319	-0.17291	-0.60747				1-Myristoyl-2-palmitoyl-sn-glycero-3-phosphocholine	-0.44284	-0.52372	-1.26928	1.51974	1.30258	0.964998	-0.86202	-0.35515	-0.33431
Cd46	-0.56997	-1.17138	0.776562	1.57777	0.856684	0.727488	-0.30157	-1.1208	-0.77478				1-(1Z-hexadecenyl)-sn-glycero-3-phosphocholine	-1.12376	-1.11821	-1.50818	1.22601	0.966113	0.623867	0.059072	0.444799	0.430288
Snai2	-0.54783	-0.89348	1.16306	1.66218	0.223537	0.8054	-1.11168	-0.70064	-0.60055				9(S),12(S),13(S)-TriHOME	-0.01844	-0.013	-0.01556	0.0008	0.003572	0.006897	0.010733	0.015009	0.009985
Marchf7	-0.94938	-0.58918	0.366778	0.89532	1.43317	1.19936	-0.23576	-1.15903	-0.96127				alpha-Dimorphecolic acid	-1.29486	-1.2897	-1.27681	1.13716	0.810507	0.803275	0.310143	0.305125	0.495151
Rc3h2	-1.08014	-0.46934	0.444935	0.859703	1.47807	1.11512	-0.26349	-1.09265	-0.9922				PC(18:0/18:2)	-1.64951	-1.01047	-0.05946	0.257228	0.011126	-0.78573	0.891702	1.05854	1.28656
Cnot7	-0.68612	0.384158	1.27809	0.371184	1.18355	0.671878	-0.61718	-1.42445	-1.16112				1-Hexadecanoyl-2-octadecanoyl-sn-glycero-3-phosphocholine	0.19418	-1.14624	2.18538	-0.18654	0.562517	0.375633	-0.78776	-0.45189	-0.74529
Kitl	-0.6327	0.371773	1.34714	0.451506	1.10614	0.613606	-0.65576	-1.41987	-1.18183				1-Docosanoyl-2-pentadecanoyl-glycero-3-phosphocholine	-0.65057	-0.68792	-0.68339	-0.58483	-0.60133	-0.63273	1.90788	1.07711	0.855778
Zdhhc21	-0.14986	0.581451	1.77287	0.336431	0.612212	0.227839	-0.83451	-1.36791	-1.17852
Cd28	0.569193	0.766731	2.12944	-0.22538	-0.4984	-0.21722	-0.6072	-0.93869	-0.97847
Serpinb9	0.80271	1.25667	1.68291	-0.57018	-0.16756	-0.25309	-0.89168	-0.89411	-0.96566
Jund	-0.7535	-0.97406	-1.06996	-0.23078	-0.41213	-0.15127	0.483592	1.67368	1.43443				Supplementary Figure 5C
Tafa3	-0.43796	-1.0674	-1.0225	-0.43473	-0.23125	-0.35989	2.0179	0.76954	0.766303				Heatmap of UV-scaled differential metabolites enriched in Arachidonic Acid Metabolism
Nme2	0.561112	0.795361	-0.65618	-0.25935	-1.19564	-1.334	-0.39202	1.00066	1.48007					ctrl			299			mcr3
Dtx1	2.04113	1.01286	-0.26011	-0.87937	-0.95799	-0.68414	-0.69651	0.267276	0.156851				1-Stearoyl-2-myristoyl-sn-glycero-3-phosphocholine	-1.38901	-1.35119	0.209908	1.48835	1.16396	0.563808	0.0746901	-0.284749	-0.47577
Efnb1	1.62529	0.528262	0.295011	-1.10449	-1.16587	-0.98275	0.06483	1.13458	-0.39485				1-Oleoyl-2-myristoyl-sn-glycero-3-phosphocholine	-0.364501	-0.15191	-0.37201	1.38252	1.71224	0.553001	-0.860201	-0.867576	-1.03156
Bad	0.24273	-0.60488	-0.94748	-0.63239	-0.87602	-0.54913	0.160714	1.74835	1.4581				1-Myristoyl-2-palmitoyl-sn-glycero-3-phosphocholine	-0.442841	-0.52372	-1.26928	1.51974	1.30258	0.964998	-0.862018	-0.355154	-0.33431
													1-(1Z-hexadecenyl)-sn-glycero-3-phosphocholine	-1.12376	-1.11821	-1.50818	1.22601	0.966113	0.623867	0.0590718	0.444799	0.430288
													prostaglandin A2	-1.31057	-1.30922	-1.30734	0.933327	0.824114	0.802705	0.482705	0.29957	0.584704
													delta-12-Prostaglandin J2	-1.30638	-1.30532	-1.3079	0.934937	0.722862	0.923815	0.497078	0.301741	0.539166
													12-OxoETE	-1.34264	-1.32201	-1.20513	0.94791	0.864209	0.911709	0.52932	0.149604	0.467026
													1-Docosanoyl-2-pentadecanoyl-glycero-3-phosphocholine	-0.650571	-0.68792	-0.68339	-0.58483	-0.60133	-0.63273	1.90788	1.07711	0.855778
													PC(18:0/18:2)	-1.64951	-1.01047	-0.05946	0.257228	0.011126	-0.78573	0.891702	1.05854	1.28656
													1-Hexadecanoyl-2-octadecanoyl-sn-glycero-3-phosphocholine	0.19418	-1.14624	2.18538	-0.18654	0.562517	0.375633	-0.787759	-0.451887	-0.74529
													Supplementary Figure 5D
													Heatmap of UV-scaled differential metabolites enriched in Nucleotide Metabolism
														ctrl			299			mcr3
													Deoxycytidine	-0.24403	-0.13816	0.624965	0.888169	1.69644	0.3042	-1.28276	-0.46784	-1.38099
													Uracil	-1.39371	-1.49742	-0.00792	1.17047	1.16046	0.939264	-0.00277	-0.4567	0.088327
													Adenosine 5'-Diphosphate	-0.34956	-0.34689	-0.61484	0.897304	1.46332	1.19187	-0.08941	-1.66297	-0.48883
													Guanosine-5'-diphosphate	-1.68734	-0.58127	-1.04041	0.57974	1.4895	0.993978	0.379529	-0.20265	0.06891
													Adenosine monophosphate	1.57326	0.673506	1.07337	-0.25961	-0.362508	0.416292	-1.01813	-1.44396	-0.65223
													Guanosine-5'-monophosphate	-0.13995	-0.64397	2.23963	0.231664	0.0881819	0.568024	-1.06478	-0.96673	-0.31207
													Cytidine-5'-monophosphate	2.10757	0.380236	0.806448	-0.34365	-0.0261219	-0.201522	-1.10034	-0.6156	-1.00702
													Guanine	1.28463	1.37691	1.32956	-0.61389	-0.604334	-0.572508	-0.71496	-0.77365	-0.71175
													Supplementary Figure 5E
													Heatmap of UV-scaled differential metabolites enriched in Purine Metabolism
														ctrl			299			mcr3
													Allantoic acid	0.047546	0.694351	0.470377	1.39033	0.870873	-0.172922	-0.38649	-1.15891	-1.75515
													Adenosine monophosphate	1.57326	0.673506	1.07337	-0.25961	-0.362508	0.416292	-1.01813	-1.44396	-0.65223
													Guanosine-5'-monophosphate	-0.13995	-0.64397	2.23963	0.231664	0.0881819	0.568024	-1.06478	-0.96673	-0.31207
													Adenosine 5'-Diphosphate	-0.34956	-0.34689	-0.61484	0.897304	1.46332	1.19187	-0.08941	-1.66297	-0.48883
													Guanosine-5'-diphosphate	-1.68734	-0.58127	-1.04041	0.57974	1.4895	0.993978	0.379529	-0.20265	0.06891
													Guanine	1.28463	1.37691	1.32956	-0.61389	-0.604334	-0.572508	-0.71496	-0.77365	-0.71175

## Sheet: S6 Fig
Supplementary Figure 6B
Bacterial counts after 12 h culture in different concentrations of Fe2+(CFU/mL)
	Vector				mcr1				mcr9
0μM	39000000	35000000	46000000	34000000	31000000	39000000	33000000	40000000	41000000	35000000	39000000	37000000
100μM	7900000	7700000	7900000	9000000	12000000	19000000	16000000	19000000	7900000	7800000	6300000	3100000
120μM	3300000	2500000	2700000	2500000	4600000	4200000	3400000	3500000	2600000	2600000	3300000	1800000
130μM	800000	880000	770000	830000	2800000	3100000	2700000	3200000	760000	740000	910000	810000
140μM	740000	710000	780000	680000	1500000	2600000	2100000	2000000	780000	710000	670000	800000
150μM	13800	10300	9000	13000	36000	33000	31000	42000	9200	10000	7900	11100
Supplementary Figure 6D
Bacterial counts after 12 h culture in different concentrations of Fe2+(CFU/mL)
	Vector				mcr1				mcr3
0μM	26000000	25000000	26000000	31000000	25000000	33000000	31000000	25000000	26000000	23000000	26000000	23000000
100μM	8500000	7000000	6100000	7400000	13000000	17000000	16000000	13000000	25000000	19000000	24000000	26000000
120μM	2500000	2600000	3100000	2900000	4300000	4500000	4800000	3900000	9000000	14000000	16000000	16000000
130μM	860000	880000	900000	940000	4500000	2500000	3200000	3500000	13000000	14000000	14000000	16000000
140μM	97000	99000	96000	105000	2400000	2600000	1800000	2100000	6800000	7800000	4800000	5000000
150μM	9300	8500	10200	9700	23000	40000	31000	31000	33000	46000	46000	32000

[truncated: 1 more sheets: S7 Fig]
